# Supplementary material for: The digestion time for salmon louse (Lepeoptheirus salmonis) in lumpfish (Cyclopterus lumpus) in relation to freshness, developmental stage, and temperature
Source: PLoS One. 2025 Mar 13;20(3):e0311073. doi: 10.1371/journal.pone.0311073 (PMC11906037; doi:10.1371/journal.pone.0311073)
Supplement: S2 — (XLSX) [file pone.0311073.s002.xlsx]

## Sheet: Sheet1
Time (days)	Louse recovered (0/1)	Degradation level	Frozen/Alive	Developmental stage	Temperature
0.5	1	0	Alive	Large mobile	9
0.5	1	0	Alive	Large mobile	9
0.5	1	0	Alive	Large mobile	9
0.5	1	0	Alive	Large mobile	9
0.5	1	0	Alive	Large mobile	9
0.5	1	0	Alive	Large mobile	9
0.5	1	0	Alive	Adult female	9
0.5	1	0	Alive	Adult female	9
0.5	1	0	Frozen	Large mobile	9
0.5	1	0	Frozen	Large mobile	9
0.5	1	0	Frozen	Large mobile	9
0.5	1	0	Frozen	Large mobile	9
0.5	1	1	Frozen	Large mobile	9
0.5	1	1	Frozen	Large mobile	9
0.5	1	0	Frozen	Adult female	9
0.5	1	1	Frozen	Adult female	9
1	1	0	Alive	Large mobile	6
1	1	0	Alive	Large mobile	6
1	1	1	Alive	Large mobile	6
1	1	0	Alive	Large mobile	6
1	1	0	Alive	Large mobile	6
1	1	0	Alive	Large mobile	6
1	1	0	Alive	Adult female	6
1	1	0	Alive	Adult female	6
1	1	0	Alive	Large mobile	9
1	1	0	Alive	Large mobile	9
1	1	0	Alive	Large mobile	9
1	1	0	Alive	Large mobile	9
1	1	0	Alive	Large mobile	9
1	1	0	Alive	Large mobile	9
1	1	0	Alive	Adult female	9
1	1	0	Alive	Adult female	9
1	1	1	Frozen	Large mobile	9
1	1	0	Frozen	Large mobile	9
1	1	1	Frozen	Large mobile	9
1	1	0	Frozen	Large mobile	9
1	1	1	Frozen	Large mobile	9
1	1	0	Frozen	Large mobile	9
1	1	0	Frozen	Adult female	9
1	1	0	Frozen	Adult female	9
2	1	0	Alive	Large mobile	6
2	1	0	Alive	Large mobile	6
2	1	2	Alive	Large mobile	6
2	1	0	Alive	Large mobile	6
2	1	2	Alive	Large mobile	6
2	1	2	Alive	Large mobile	6
2	1	1	Alive	Adult female	6
2	1	2	Alive	Adult female	6
2	1	0	Alive	Large mobile	9
2	1	0	Alive	Large mobile	9
2	1	0	Alive	Large mobile	9
2	1	2	Alive	Large mobile	9
2	1	0	Alive	Large mobile	9
2	1	0	Alive	Large mobile	9
2	1	0	Alive	Adult female	9
2	1	1	Alive	Adult female	9
2	1	1	Frozen	Large mobile	9
2	1	1	Frozen	Large mobile	9
2	1	1	Frozen	Large mobile	9
2	0	3	Frozen	Large mobile	9
2	0	3	Frozen	Large mobile	9
2	0	3	Frozen	Large mobile	9
2	1	0	Frozen	Adult female	9
2	1	2	Frozen	Adult female	9
3	1	2	Alive	Large mobile	6
3	1	2	Alive	Large mobile	6
3	1	0	Alive	Large mobile	6
3	1	0	Alive	Large mobile	6
3	0	3	Alive	Large mobile	6
3	0	3	Alive	Large mobile	6
3	1	0	Alive	Adult female	6
3	1	0	Alive	Adult female	6
3	1	0	Alive	Large mobile	9
3	1	0	Alive	Large mobile	9
3	1	0	Alive	Large mobile	9
3	1	1	Alive	Large mobile	9
3	1	2	Alive	Large mobile	9
3	0	3	Alive	Large mobile	9
3	1	1	Alive	Adult female	9
3	1	2	Alive	Adult female	9
3	1	1	Frozen	Large mobile	9
3	1	0	Frozen	Large mobile	9
3	1	0	Frozen	Large mobile	9
3	1	1	Frozen	Large mobile	9
3	1	1	Frozen	Large mobile	9
3	1	1	Frozen	Large mobile	9
3	1	1	Frozen	Adult female	9
3	1	0	Frozen	Adult female	9
4	1	0	Alive	Large mobile	6
4	1	2	Alive	Large mobile	6
4	1	0	Alive	Large mobile	6
4	0	3	Alive	Large mobile	6
4	0	3	Alive	Large mobile	6
4	0	3	Alive	Large mobile	6
4	1	0	Alive	Adult female	6
4	1	1	Alive	Adult female	6
4	1	0	Alive	Large mobile	9
4	1	0	Alive	Large mobile	9
4	1	0	Alive	Large mobile	9
4	1	1	Alive	Large mobile	9
4	1	2	Alive	Large mobile	9
4	1	1	Alive	Large mobile	9
4	1	1	Alive	Adult female	9
4	1	2	Alive	Adult female	9
4	1	1	Frozen	Large mobile	9
4	1	2	Frozen	Large mobile	9
4	1	1	Frozen	Large mobile	9
4	1	1	Frozen	Large mobile	9
4	0	3	Frozen	Large mobile	9
4	0	3	Frozen	Large mobile	9
4	1	1	Frozen	Adult female	9
6	1	1	Alive	Large mobile	6
6	1	2	Alive	Large mobile	6
6	1	0	Alive	Large mobile	6
6	0	3	Alive	Large mobile	6
6	0	3	Alive	Large mobile	6
6	0	3	Alive	Large mobile	6
6	1	2	Alive	Adult female	6
6	1	0	Alive	Adult female	6
6	1	0	Alive	Large mobile	9
6	1	0	Alive	Large mobile	9
6	1	2	Alive	Large mobile	9
6	1	1	Alive	Large mobile	9
6	0	3	Alive	Large mobile	9
6	0	3	Alive	Large mobile	9
6	1	1	Alive	Adult female	9
6	1	1	Alive	Adult female	9
6	1	2	Frozen	Large mobile	9
6	0	3	Frozen	Large mobile	9
6	0	3	Frozen	Large mobile	9
6	0	3	Frozen	Large mobile	9
6	0	3	Frozen	Large mobile	9
6	0	3	Frozen	Large mobile	9
6	1	1	Frozen	Adult female	9
6	0	3	Frozen	Adult female	9
8	1	2	Alive	Large mobile	6
8	1	2	Alive	Large mobile	6
8	0	3	Alive	Large mobile	6
8	0	3	Alive	Large mobile	6
8	0	3	Alive	Large mobile	6
8	0	3	Alive	Large mobile	6
8	1	0	Alive	Adult female	6
8	1	0	Alive	Adult female	6
8	1	1	Alive	Large mobile	9
8	1	1	Alive	Large mobile	9
8	0	3	Alive	Large mobile	9
8	0	3	Alive	Large mobile	9
8	0	3	Alive	Large mobile	9
8	0	3	Alive	Large mobile	9
8	1	1	Alive	Adult female	9
8	1	1	Alive	Adult female	9
8	1	1	Frozen	Large mobile	9
8	1	1	Frozen	Large mobile	9
8	0	3	Frozen	Large mobile	9
8	0	3	Frozen	Large mobile	9
8	0	3	Frozen	Large mobile	9
8	0	3	Frozen	Large mobile	9
8	1	0	Frozen	Adult female	9
8	0	3	Frozen	Adult female	9
10	1	0	Alive	Large mobile	6
10	1	2	Alive	Large mobile	6
10	0	3	Alive	Large mobile	6
10	0	3	Alive	Large mobile	6
10	0	3	Alive	Large mobile	6
10	0	3	Alive	Large mobile	6
10	1	0	Alive	Adult female	6
10	0	3	Alive	Adult female	6
10	1	2	Alive	Large mobile	9
10	1	1	Alive	Large mobile	9
10	0	3	Alive	Large mobile	9
10	0	3	Alive	Large mobile	9
10	0	3	Alive	Large mobile	9
10	0	3	Alive	Large mobile	9
10	1	1	Alive	Adult female	9
10	1	2	Alive	Adult female	9
10	1	2	Frozen	Large mobile	9
10	0	3	Frozen	Large mobile	9
10	0	3	Frozen	Large mobile	9
10	0	3	Frozen	Large mobile	9
10	0	3	Frozen	Large mobile	9
10	0	3	Frozen	Large mobile	9
10	1	2	Frozen	Adult female	9
10	1	2	Frozen	Adult female	9
12	0	3	Alive	Large mobile	6
12	0	3	Alive	Large mobile	6
12	0	3	Alive	Large mobile	6
12	0	3	Alive	Large mobile	6
12	0	3	Alive	Large mobile	6
12	0	3	Alive	Large mobile	6
12	1	1	Alive	Adult female	6
12	0	3	Alive	Adult female	6
12	0	3	Alive	Large mobile	9
12	0	3	Alive	Large mobile	9
12	0	3	Alive	Large mobile	9
12	0	3	Alive	Large mobile	9
12	0	3	Alive	Large mobile	9
12	0	3	Alive	Large mobile	9
12	1	2	Alive	Adult female	9
12	0	3	Alive	Adult female	9
12	0	3	Frozen	Large mobile	9
12	0	3	Frozen	Large mobile	9
12	0	3	Frozen	Large mobile	9
12	0	3	Frozen	Large mobile	9
12	0	3	Frozen	Large mobile	9
12	0	3	Frozen	Large mobile	9
12	1	2	Frozen	Adult female	9
12	0	3	Frozen	Adult female	9
